# Supplementary material for: Physical Interactions and Functional Relationships of Neuroligin 2 and Midbrain Serotonin Transporters
Source: Front Synaptic Neurosci. 2016 Jan 11;7:20. doi: 10.3389/fnsyn.2015.00020 (PMC4707279; doi:10.3389/fnsyn.2015.00020)
Supplement: Supplementary file 1 [file Table_1.XLSX]

## Sheet: Sheet1
		Peptides Recovered
Gene	Description	WT	KO
Blk	Tyrosine-protein kinase Blk OS=Mus musculus GN=Blk PE=1 SV=3 AC=P16277	2	0
Nlgn2	Neuroligin-2 OS=Mus musculus GN=Nlgn2 PE=1 SV=2 AC=Q69ZK9	2	0
Gdpd1	Glycerophosphodiester phosphodiesterase domain containing 1 OS=Mus musculus GN=Gdpd1 PE=4 SV=1 AC=B2KGQ6	4	0
Kpnb1	Importin subunit beta-1 OS=Mus musculus GN=Kpnb1 PE=1 SV=1 AC=P70168	4	0
Gaa	Glucosidase, alpha, acid OS=Mus musculus GN=Gaa PE=4 SV=1 AC=A2AFL4	4	0
Ctnna2	Catenin alpha-2 OS=Mus musculus GN=Ctnna2 PE=1 SV=3 AC=Q61301	4	0
Vapb	Putative uncharacterized protein OS=Mus musculus GN=Vapb PE=2 SV=1 AC=Q8BH80	9	0
Acot7	Cytosolic acyl coenzyme A thioester hydrolase OS=Mus musculus GN=Acot7 PE=1 SV=2 AC=Q91V12	4	0
Efr3b	Protein EFR3 homolog B OS=Mus musculus GN=Efr3b PE=1 SV=2 AC=Q6ZQ18	3	0
Gprc5b	G protein-coupled receptor family C group 5 member B variant 2 OS=Mus musculus GN=Gprc5b PE=2 SV=1 AC=D2DFA9	3	0
Stxbp5l	Syntaxin binding protein 5-like OS=Mus musculus GN=Stxbp5l PE=2 SV=1 AC=B2RQE5	3	0
Man2c1	Alpha-mannosidase 2C1 OS=Mus musculus GN=Man2c1 PE=1 SV=1 AC=Q91W89	3	0
Sgip1	SH3-domain GRB2-like (Endophilin) interacting protein 1 OS=Mus musculus GN=Sgip1 PE=4 SV=1 AC=A2AIY8	3	0
Ncln	Putative uncharacterized protein Ncln OS=Mus musculus GN=Ncln PE=4 SV=1 AC=D3YU17	3	0
Scamp1	Putative uncharacterized protein OS=Mus musculus GN=Scamp1 PE=2 SV=1 AC=Q3TD71	2	0
Tnr	Tenascin R OS=Mus musculus GN=Tnr PE=2 SV=1 AC=A2RT70	2	0
Gprin1	G protein-regulated inducer of neurite outgrowth 1 OS=Mus musculus GN=Gprin1 PE=1 SV=2 AC=Q3UNH4	2	0
Tmx3	Protein disulfide-isomerase TMX3 OS=Mus musculus GN=Tmx3 PE=1 SV=2 AC=Q8BXZ1	2	0
Tmem57	Transmembrane protein 57 OS=Mus musculus GN=Tmem57 PE=4 SV=1 AC=B1AS84	2	0
Slc22a4	MCG13777, isoform CRA_d OS=Mus musculus GN=Slc22a4 PE=2 SV=1 AC=Q5SWV1	2	0
Pik3r4	Phosphatidylinositol 3 kinase, regulatory subunit, polypeptide 4, p150 OS=Mus musculus GN=Pik3r4 PE=2 SV=1 AC=B2RXR2	2	0
Prmt5	Protein arginine N-methyltransferase 5 OS=Mus musculus GN=Prmt5 PE=1 SV=3 AC=Q8CIG8	2	0
Cad	Carbamoyl-phosphate synthetase 2, aspartate transcarbamylase, and dihydroorotase OS=Mus musculus GN=Cad PE=2 SV=1 AC=B2RQC6	2	0
Bckdhb	2-oxoisovalerate dehydrogenase subunit beta, mitochondrial OS=Mus musculus GN=Bckdhb PE=2 SV=2 AC=Q6P3A8	2	0
Fam73b	Protein FAM73B OS=Mus musculus GN=Fam73b PE=1 SV=1 AC=Q8BK03	2	0
Mff	Mitochondrial fission factor OS=Mus musculus GN=Mff PE=1 SV=1 AC=Q6PCP5	2	0
Armc10	Armadillo repeat-containing protein 10 OS=Mus musculus GN=Armc10 PE=1 SV=1 AC=Q9D0L7	2	0
Kcnc3	Putative uncharacterized protein Kcnc3 OS=Mus musculus GN=Kcnc3 PE=4 SV=1 AC=D3YUC7	2	0
Tfrc	Putative uncharacterized protein OS=Mus musculus GN=Tfrc PE=2 SV=1 AC=Q542D9	2	0
Gpr56	G-protein coupled receptor 56 OS=Mus musculus GN=Gpr56 PE=2 SV=1 AC=Q8K209	2	0
Scyl2	SCY1-like protein 2 OS=Mus musculus GN=Scyl2 PE=1 SV=1 AC=Q8CFE4	2	0
Ptplad1	Protein tyrosine phosphatase-like protein PTPLAD1 OS=Mus musculus GN=Ptplad1 PE=1 SV=2 AC=Q8K2C9	2	0
Plaa	Phospholipase A2, activating protein OS=Mus musculus GN=Plaa PE=2 SV=1 AC=A4QPD6	2	0
Acsl3	Long-chain-fatty-acid--CoA ligase 3 OS=Mus musculus GN=Acsl3 PE=2 SV=1 AC=Q9CZW4	2	0
Slc2a3	Solute carrier family 2, facilitated glucose transporter member 3 OS=Mus musculus GN=Slc2a3 PE=1 SV=1 AC=P32037	2	0
Ppox	Protoporphyrinogen oxidase OS=Mus musculus GN=Ppox PE=2 SV=1 AC=P51175	2	0
Adipor1	Adiponectin receptor protein 1 OS=Mus musculus GN=Adipor1 PE=1 SV=1 AC=Q91VH1	2	0
Lpcat1	Lysophosphatidylcholine acyltransferase 1 OS=Mus musculus GN=Lpcat1 PE=1 SV=1 AC=Q3TFD2	2	0
Trappc10	Trafficking protein particle complex subunit 10 OS=Mus musculus GN=Trappc10 PE=2 SV=2 AC=Q3TLI0	2	0
Adcyap1r1	Adenylate cyclase activating polypeptide 1 receptor 1 OS=Mus musculus GN=Adcyap1r1 PE=2 SV=1 AC=Q6NXJ9	2	0
Vdac2	Putative uncharacterized protein Vdac2 OS=Mus musculus GN=Vdac2 PE=4 SV=1 AC=D3YZT5	2	0
Aars2	Probable alanyl-tRNA synthetase, mitochondrial OS=Mus musculus GN=Aars2 PE=2 SV=1 AC=Q14CH7	2	0
Hbb-b1	Beta-globin OS=Mus musculus GN=Hbb-b1 PE=3 SV=1 AC=A8DUK2	2	0
Ank1	Ankyrin-1 OS=Mus musculus GN=Ank1 PE=1 SV=2 AC=Q02357	2	0
Stx12	Syntaxin 12 OS=Mus musculus GN=Stx12 PE=3 SV=1 AC=A2ADS0	2	0
Atp5h	ATP synthase subunit d, mitochondrial OS=Mus musculus GN=Atp5h PE=1 SV=3 AC=Q9DCX2	6	1
Ehd1	EH domain-containing protein 1 OS=Mus musculus GN=Ehd1 PE=1 SV=1 AC=Q9WVK4	5	1
Dnaja3	DnaJ homolog subfamily A member 3, mitochondrial OS=Mus musculus GN=Dnaja3 PE=1 SV=1 AC=Q99M87	5	1
Ehd3	EH domain-containing protein 3 OS=Mus musculus GN=Ehd3 PE=1 SV=2 AC=Q9QXY6	4	1
Git1	ARF GTPase-activating protein GIT1 OS=Mus musculus GN=Git1 PE=1 SV=1 AC=Q68FF6	4	1
Cttn	Cortactin, isoform CRA_e OS=Mus musculus GN=Cttn PE=2 SV=1 AC=Q3UGC2	4	1
Slc25a10	Solute carrier family 25 (Mitochondrial carrier, dicarboxylate transporter), member 10 OS=Mus musculus GN=Slc25a10 PE=3 SV=1 AC=B1ATZ4	4	1
Map2k4	Dual specificity mitogen-activated protein kinase kinase 4 OS=Mus musculus GN=Map2k4 PE=1 SV=2 AC=P47809	4	1
Rtn3	Reticulon-3 OS=Mus musculus GN=Rtn3 PE=1 SV=2 AC=Q9ES97	27	7
Atp5a1	ATP synthase subunit alpha, mitochondrial OS=Mus musculus GN=Atp5a1 PE=1 SV=1 AC=Q03265	434	117
Atp1b1	Sodium/potassium-transporting ATPase subunit beta-1 OS=Mus musculus GN=Atp1b1 PE=1 SV=1 AC=P14094	36	10
Sfxn3	Putative uncharacterized protein OS=Mus musculus GN=Sfxn3 PE=2 SV=1 AC=Q3U4F0	7	2
Krt7	Keratin, type II cytoskeletal 7 OS=Mus musculus GN=Krt7 PE=1 SV=1 AC=Q9DCV7	20	6
Cpt1a	Acyltransferase OS=Mus musculus GN=Cpt1a PE=2 SV=1 AC=A8ASF5	6	2
Uggt1	UDP-glucose:glycoprotein glucosyltransferase 1 OS=Mus musculus GN=Uggt1 PE=1 SV=3 AC=Q6P5E4	3	1
Ddi2	Protein DDI1 homolog 2 OS=Mus musculus GN=Ddi2 PE=1 SV=1 AC=A2ADY9	3	1
Lgi1	Leucine-rich glioma-inactivated protein 1 OS=Mus musculus GN=Lgi1 PE=1 SV=1 AC=Q9JIA1	3	1
Ivd	Isovaleryl coenzyme A dehydrogenase OS=Mus musculus GN=Ivd PE=3 SV=1 AC=A3KGG9	3	1
Pgrmc1	Membrane-associated progesterone receptor component 1 OS=Mus musculus GN=Pgrmc1 PE=1 SV=4 AC=O55022	3	1
Snap91	Clathrin coat assembly protein AP180 OS=Mus musculus GN=Snap91 PE=1 SV=1 AC=Q61548	3	1
Akr7a5	Aldo-keto reductase family 7, member A5 (Aflatoxin aldehyde reductase) OS=Mus musculus GN=Akr7a5 PE=4 SV=1 AC=A2AMV3	3	1
Hspa4l	Heat shock 70 kDa protein 4L OS=Mus musculus GN=Hspa4l PE=1 SV=2 AC=P48722	5	2
Ptprs	Receptor-type tyrosine-protein phosphatase S OS=Mus musculus GN=Ptprs PE=2 SV=1 AC=B0V2N1	5	2
Syngr3	Synaptogyrin-3 OS=Mus musculus GN=Syngr3 PE=1 SV=1 AC=Q8R191	5	2
Immt	Mitochondrial inner membrane protein OS=Mus musculus GN=Immt PE=1 SV=1 AC=Q8CAQ8	7	3
Acadvl	Very long-chain specific acyl-CoA dehydrogenase, mitochondrial OS=Mus musculus GN=Acadvl PE=1 SV=3 AC=P50544	7	3
Plp1	Myelin proteolipid protein OS=Mus musculus GN=Plp1 PE=1 SV=2 AC=P60202	21	9
Abcb7	ATP-binding cassette, sub-family B (MDR/TAP), member 7 OS=Mus musculus GN=Abcb7 PE=2 SV=1 AC=A2AC46	7	3
Atp1a4	Sodium/potassium-transporting ATPase subunit alpha-4 OS=Mus musculus GN=Atp1a4 PE=1 SV=2 AC=Q9WV27	85	38
Sept2	Septin-2 OS=Mus musculus GN=Sept2 PE=1 SV=2 AC=P42208	220	100
Slc25a3	Putative uncharacterized protein OS=Mus musculus GN=Slc25a3 PE=2 SV=1 AC=Q3THU8	22	10
Aldh6a1	Methylmalonate-semialdehyde dehydrogenase [acylating], mitochondrial OS=Mus musculus GN=Aldh6a1 PE=1 SV=1 AC=Q9EQ20	13	6
Tubb2b	MCG1395 OS=Mus musculus GN=Tubb2b PE=2 SV=1 AC=B2RSN3	199	92
Tubb2a	Tubulin beta-2A chain OS=Mus musculus GN=Tubb2a PE=1 SV=1 AC=Q7TMM9	202	96
Atp1a3	Sodium/potassium-transporting ATPase subunit alpha-3 OS=Mus musculus GN=Atp1a3 PE=1 SV=1 AC=Q6PIC6	241	119
Krt2	Krt2 protein OS=Mus musculus GN=Krt2 PE=2 SV=1 AC=B2RTP7	44	22
Gnai3	Guanine nucleotide-binding protein G(k) subunit alpha OS=Mus musculus GN=Gnai3 PE=1 SV=3 AC=Q9DC51	10	5
Slc25a31	ADP/ATP translocase 4 OS=Mus musculus GN=Slc25a31 PE=2 SV=1 AC=Q3V132	8	4
Rab3b	RAB3B, member RAS oncogene family OS=Mus musculus GN=Rab3b PE=3 SV=1 AC=A2A7Z6	6	3
Trim3	Putative uncharacterized protein OS=Mus musculus GN=Trim3 PE=2 SV=1 AC=Q3TDT0	6	3
Hspa4	Heat shock 70 kDa protein 4 OS=Mus musculus GN=Hspa4 PE=1 SV=1 AC=Q61316	2	1
Tln2	Tln2 protein OS=Mus musculus GN=Tln2 PE=2 SV=1 AC=B2RY15	4	2
Ccdc132	Coiled-coil domain-containing protein 132 OS=Mus musculus GN=Ccdc132 PE=1 SV=2 AC=Q8CI71	4	2
Sqrdl	Putative uncharacterized protein OS=Mus musculus GN=Sqrdl PE=2 SV=1 AC=Q3UDS4	4	2
Cdk5	Cell division protein kinase 5 OS=Mus musculus GN=Cdk5 PE=1 SV=1 AC=P49615	2	1
Sccpdh	Probable saccharopine dehydrogenase OS=Mus musculus GN=Sccpdh PE=2 SV=1 AC=Q8R127	4	2
Aldh3a2	Fatty aldehyde dehydrogenase OS=Mus musculus GN=Aldh3a2 PE=2 SV=1 AC=P47740	6	3
Col1a1	Collagen alpha-1(I) chain OS=Mus musculus GN=Col1a1 PE=1 SV=4 AC=P11087	4	2
Nars	Asparaginyl-tRNA synthetase, cytoplasmic OS=Mus musculus GN=Nars PE=1 SV=2 AC=Q8BP47	4	2
Gabra2	Gamma-aminobutyric acid receptor subunit alpha-2 OS=Mus musculus GN=Gabra2 PE=1 SV=1 AC=P26048	2	1
Sv2b	Synaptic vesicle glycoprotein 2B OS=Mus musculus GN=Sv2b PE=1 SV=1 AC=Q8BG39	2	1
Clasp2	Clasp2 protein OS=Mus musculus GN=Clasp2 PE=2 SV=1 AC=A2RRR3	2	1
Cars2	Probable cysteinyl-tRNA synthetase, mitochondrial OS=Mus musculus GN=Cars2 PE=2 SV=2 AC=Q8BYM8	2	1
Acot9	Acyl-coenzyme A thioesterase 9, mitochondrial OS=Mus musculus GN=Acot9 PE=1 SV=1 AC=Q9R0X4	2	1
Ptprd	Protein tyrosine phosphatase, receptor type, D OS=Mus musculus GN=Ptprd PE=2 SV=1 AC=B9EJA3	2	1
Sbf1	Sbf1 protein OS=Mus musculus GN=Sbf1 PE=2 SV=1 AC=B2RXQ1	2	1
Prkacb	cAMP-dependent protein kinase catalytic subunit beta OS=Mus musculus GN=Prkacb PE=1 SV=2 AC=P68181	2	1
Palm	Paralemmin OS=Mus musculus GN=Palm PE=1 SV=1 AC=Q9Z0P4	2	1
Slc27a1	Putative uncharacterized protein OS=Mus musculus GN=Slc27a1 PE=2 SV=1 AC=Q3TN26	2	1
Ank2	Ankyrin-2 OS=Mus musculus GN=Ank2 PE=1 SV=2 AC=Q8C8R3	2	1
Lppr4	Lipid phosphate phosphatase-related protein type 4 OS=Mus musculus GN=Lppr4 PE=1 SV=2 AC=Q7TME0	2	1
Alg2	Alpha-1,3-mannosyltransferase ALG2 OS=Mus musculus GN=Alg2 PE=2 SV=2 AC=Q9DBE8	2	1
Atad3a	ATPase family, AAA domain containing 3A OS=Mus musculus GN=Atad3a PE=4 SV=1 AC=A2AD89	2	1
Aldh7a1	Alpha-aminoadipic semialdehyde dehydrogenase OS=Mus musculus GN=Aldh7a1 PE=1 SV=4 AC=Q9DBF1	2	1
Kctd12	BTB/POZ domain-containing protein KCTD12 OS=Mus musculus GN=Kctd12 PE=1 SV=1 AC=Q6WVG3	2	1
Slc32a1	Putative uncharacterized protein OS=Mus musculus GN=Slc32a1 PE=2 SV=1 AC=Q49S98	2	1
Capzb	Capping protein (Actin filament) muscle Z-line, beta OS=Mus musculus GN=Capzb PE=4 SV=1 AC=A2AMV5	4	2
Tmem33	Putative uncharacterized protein OS=Mus musculus GN=Tmem33 PE=2 SV=1 AC=Q9CWD1	4	2
Slc39a12	Zinc transporter ZIP12 OS=Mus musculus GN=Slc39a12 PE=2 SV=1 AC=Q5FWH7	2	1
Gabbr2	Gamma-aminobutyric acid type B receptor subunit 2 OS=Mus musculus GN=Gabbr2 PE=2 SV=2 AC=Q80T41	2	1
Acp1	Low molecular weight phosphotyrosine protein phosphatase OS=Mus musculus GN=Acp1 PE=2 SV=3 AC=Q9D358	2	1
Mtch2	Mitochondrial carrier homolog 2 (C. elegans) OS=Mus musculus GN=Mtch2 PE=3 SV=1 AC=A2AFW6	2	1
Crip2	Cysteine-rich protein 2 OS=Mus musculus GN=Crip2 PE=1 SV=1 AC=Q9DCT8	2	1
Sv2c	Synaptic vesicle glycoprotein 2C OS=Mus musculus GN=Sv2c PE=1 SV=2 AC=Q69ZS6	2	1
Crbn	Protein cereblon OS=Mus musculus GN=Crbn PE=2 SV=1 AC=Q8C7D2	2	1
Tph2	Tryptophan hydroxylase 2 OS=Mus musculus GN=Tph2 PE=2 SV=1 AC=Q0VBT4	2	1
Oxr1	Oxidation resistance protein 1 OS=Mus musculus GN=Oxr1 PE=1 SV=3 AC=Q4KMM3	2	1
Cap1	Adenylyl cyclase-associated protein 1 OS=Mus musculus GN=Cap1 PE=1 SV=3 AC=P40124	2	1
Pacsin1	Protein kinase C and casein kinase substrate in neurons protein 1 OS=Mus musculus GN=Pacsin1 PE=1 SV=1 AC=Q61644	2	1
Mkl1	Putative uncharacterized protein Mkl1 OS=Mus musculus GN=Mkl1 PE=4 SV=1 AC=D3YUG5	2	1
Rgs6	Regulator of G-protein signaling 6 OS=Mus musculus GN=Rgs6 PE=1 SV=2 AC=Q9Z2H2	2	1
Lgi3	Leucine-rich repeat LGI family member 3 OS=Mus musculus GN=Lgi3 PE=1 SV=1 AC=Q8K406	2	1
Magee1	Melanoma antigen, family E, 1 OS=Mus musculus GN=Magee1 PE=2 SV=1 AC=Q6PCZ4	2	1
Dars	Putative uncharacterized protein OS=Mus musculus GN=Dars PE=2 SV=1 AC=Q3TF87	2	1
Gpx1	Glutathione peroxidase 1 OS=Mus musculus GN=Gpx1 PE=1 SV=2 AC=P11352	2	1
Tmem232	Transmembrane protein 232 OS=Mus musculus GN=Tmem232 PE=2 SV=2 AC=Q5K6N0	2	1
Peci	Peroxisomal 3,2-trans-enoyl-CoA isomerase OS=Mus musculus GN=Peci PE=1 SV=2 AC=Q9WUR2	2	1
Por	NADPH--cytochrome P450 reductase OS=Mus musculus GN=Por PE=1 SV=2 AC=P37040	2	1
Pgp	Phosphoglycolate phosphatase OS=Mus musculus GN=Pgp PE=2 SV=1 AC=Q8CHP8	2	1
Tubb4	Tubulin beta-4 chain OS=Mus musculus GN=Tubb4 PE=1 SV=3 AC=Q9D6F9	194	99
Tubb2c	Tubulin beta-2C chain OS=Mus musculus GN=Tubb2c PE=1 SV=1 AC=P68372	202	105
Gnai2	Putative uncharacterized protein OS=Mus musculus GN=Gnai2 PE=2 SV=1 AC=Q3TXK7	17	9
Tubb5	Tubulin beta-5 chain OS=Mus musculus GN=Tubb5 PE=1 SV=1 AC=P99024	210	112
Gnas	Guanine nucleotide-binding protein G(s) subunit alpha isoforms XLas OS=Mus musculus GN=Gnas PE=2 SV=1 AC=Q6R0H7	11	6
Atp5o	ATP synthase subunit O, mitochondrial OS=Mus musculus GN=Atp5o PE=1 SV=1 AC=Q9DB20	9	5
Atp1a2	Sodium/potassium-transporting ATPase subunit alpha-2 OS=Mus musculus GN=Atp1a2 PE=1 SV=1 AC=Q6PIE5	209	117
Tubb3	Tubulin beta-3 chain OS=Mus musculus GN=Tubb3 PE=1 SV=1 AC=Q9ERD7	189	108
Phkg1	Phosphorylase b kinase gamma catalytic chain, skeletal muscle isoform OS=Mus musculus GN=Phkg1 PE=2 SV=3 AC=P07934	7	4
Fbxl4	F-box/LRR-repeat protein 4 OS=Mus musculus GN=Fbxl4 PE=2 SV=1 AC=Q8BH70	7	4
Atp1a1	Sodium/potassium-transporting ATPase subunit alpha-1 OS=Mus musculus GN=Atp1a1 PE=1 SV=1 AC=Q8VDN2	137	81
Mccc2	Methylcrotonoyl-Coenzyme A carboxylase 2 (Beta) OS=Mus musculus GN=Mccc2 PE=2 SV=1 AC=B2RUK5	5	3
Cyfip2	Cytoplasmic FMR1-interacting protein 2 OS=Mus musculus GN=Cyfip2 PE=1 SV=2 AC=Q5SQX6	5	3
Lxn	Latexin OS=Mus musculus GN=Lxn PE=1 SV=2 AC=P70202	5	3
Tuba1a	Tubulin alpha-1A chain OS=Mus musculus GN=Tuba1a PE=1 SV=1 AC=P68369	247	154
Pi4ka	Phosphatidylinositol 4-kinase, catalytic, alpha polypeptide OS=Mus musculus GN=Pi4ka PE=1 SV=1 AC=Q6DIC7	8	5
Dci	Dci protein OS=Mus musculus GN=Dci PE=2 SV=1 AC=Q8QZV3	8	5
Slc25a5	ADP/ATP translocase 2 OS=Mus musculus GN=Slc25a5 PE=1 SV=3 AC=P51881	36	23
Slc1a3	Excitatory amino acid transporter 1 OS=Mus musculus GN=Slc1a3 PE=1 SV=2 AC=P56564	36	23
Sv2a	Synaptic vesicle glycoprotein 2A OS=Mus musculus GN=Sv2a PE=1 SV=1 AC=Q9JIS5	26	17
Ncam1	NCAM OS=Mus musculus GN=Ncam1 PE=2 SV=1 AC=Q61945	3	2
Ppp2cb	Serine/threonine-protein phosphatase 2A catalytic subunit beta isoform OS=Mus musculus GN=Ppp2cb PE=1 SV=1 AC=P62715	9	6
Dlg1	Putative uncharacterized protein Dlg1 OS=Mus musculus GN=Dlg1 PE=4 SV=1 AC=D3Z3B8	3	2
Hsd17b12	Estradiol 17-beta-dehydrogenase 12 OS=Mus musculus GN=Hsd17b12 PE=2 SV=1 AC=O70503	3	2
Ctnnd1	Catenin delta-1 OS=Mus musculus GN=Ctnnd1 PE=1 SV=2 AC=P30999	3	2
Ndufa9	NADH dehydrogenase [ubiquinone] 1 alpha subcomplex subunit 9, mitochondrial OS=Mus musculus GN=Ndufa9 PE=1 SV=1 AC=Q9DC69	3	2
Ckap5	Cytoskeleton-associated protein 5 OS=Mus musculus GN=Ckap5 PE=2 SV=1 AC=A2AGT5	3	2
Vps52	Putative uncharacterized protein OS=Mus musculus GN=Vps52 PE=2 SV=1 AC=Q3V3A4	3	2
Ppfia3	Liprin-alpha 3 OS=Mus musculus GN=Ppfia3 PE=2 SV=1 AC=B8QI35	3	2
Tdrkh	Tdrkh protein OS=Mus musculus GN=Tdrkh PE=2 SV=1 AC=Q6PGG8	3	2
Cadps	Calcium-dependent secretion activator 1 OS=Mus musculus GN=Cadps PE=1 SV=2 AC=Q80TJ1	3	2
Ptpra	Protein tyrosine phosphatase, receptor type, A OS=Mus musculus GN=Ptpra PE=4 SV=1 AC=A2AHF2	3	2
Fga	Fibrinogen, alpha polypeptide OS=Mus musculus GN=Fga PE=1 SV=1 AC=Q99K47	3	2
Stoml2	MCG1040650 OS=Mus musculus GN=Stoml2 PE=4 SV=1 AC=A2AG40	3	2
Rab1	Putative uncharacterized protein Rab1 OS=Mus musculus GN=Rab1 PE=4 SV=1 AC=D3YX72	3	2
Pdk2	[Pyruvate dehydrogenase [lipoamide]] kinase isozyme 2, mitochondrial OS=Mus musculus GN=Pdk2 PE=1 SV=1 AC=Q9JK42	3	2
Atl1	Atlastin-1 OS=Mus musculus GN=Atl1 PE=1 SV=1 AC=Q8BH66	3	2
